# Supplementary material for: Alien Chromatin from Hordeeae Grasses Enhances the Compatibility of Epichloë Endophyte Symbiosis with the Hexaploid Wheat Triticum aestivum
Source: J Fungi (Basel). 2024 May 27;10(6):384. doi: 10.3390/jof10060384 (PMC11204924; doi:10.3390/jof10060384)
Supplement: Supplementary file 1 [file jof-10-00384-s001.zip]

Archive with 2 entries (2 files):
- Simpson JoF Supplementary Table S1 .pdf
- Simpson JoF Supplementary Table S2.pdf
